# Supplementary material for: Perceived occupational health risks, noise and dust exposure levels among street sweepers in Mwanza City in Northern Tanzania
Source: PLOS Glob Public Health. 2024 Feb 29;4(2):e0002951. doi: 10.1371/journal.pgph.0002951 (PMC10903795; doi:10.1371/journal.pgph.0002951)
Supplement: S1 Data — (CSV) [file pgph.0002951.s001.csv]

qn#	employer	Noise_dBA	Noise_Reference	PM2.5	div1000r2	Ref_PM2.5	PM5.0	div1000r5	Ref_PM5.0	PM10	age	sex	children	weight	height	education	marital	duration_month	occ_before	like_job	otherjobs	salary	alcohol	smoking	ppe_aware	PPE1	ppe_gloves	PPE2	ppe_mask	PPE3	ppe_boots	PPE4	ppe_overall	PPE5	PPE_TOTAL	percent	PPE_Aware_Status	info_from	training	use_ppe	freq_use	benefit_ppe	bad_ppe	good_ppe	any_illness	illness	how_long_illness	lasttime_sick	cause_sick
NY12	1	76.4	1	948	0.948	1	225	0.225	1	60	62	2	7	54	157.3	2	2	48	1	1	3	1	2	2	1	2	1	1	1	1	1	1	2	0	5	45.45454545	2	1	1	1	1	4	2	1	2			1	4
NY16	1	76.4	1	948	0.948	1	225	0.225	1	60	34	2	5	46	154.9	1	3	36	1	1	3	1	2	2	1	2	1	1	1	1	1	1	2	0	5	45.45454545	2	4	2	1	1	4	2	1	2			2	3
NY20	1	76.4	1	948	0.948	1	225	0.225	1	60	60	2	1	39	156.1	2	3	72	1	1	2	1	2	2	1	2	1	1	1	1	1	1	2	0	5	45.45454545	2	1	2	1	1	4	2	1	2
NY12	1	76.4	1	948	0.948	1	225	0.225	1	60	62	2	7	54	157.3	2	2	48	1	1	3	1	2	2	1	2	1	1	1	1	1	1	2	0	5	45.45454545	2	1	1	1	1	4	2	1	2			1	4
NY16	1	76.4	1	948	0.948	1	225	0.225	1	60	34	2	5	46	154.9	1	3	36	1	1	3	1	2	2	1	2	1	1	1	1	1	1	2	0	5	45.45454545	2	4	2	1	1	4	2	1	2			2	3
NY20	1	76.4	1	948	0.948	1	225	0.225	1	60	60	2	1	39	156.1	2	3	72	1	1	2	1	2	2	1	2	1	1	1	1	1	1	2	0	5	45.45454545	2	1	2	1	1	4	2	1	2
NY15	1	76.4	1	948	0.948	1	225	0.225	1	60	45	2	4	48	158.1	1	4	36	1	1	3	1	2	2	1	2	1	1	1	1	1	1	1	1	6	54.54545455	1	4	2	1	1	4	2	1	2			1	4
NY21	1	76.4	1	948	0.948	1	225	0.225	1	60	60	2	6	44	157.2	2	2	72	3	1	3	1	2	2	1	2	1	1	1	1	1	1	1	1	6	54.54545455	1	1	2	1	1	4	2	1	2			1	2
NY22	1	76.4	1	948	0.948	1	225	0.225	1	60	30	2	4	46	149.5	2	4	24	2	1	3	1	2	2	1	2	1	1	1	1	1	1	1	1	6	54.54545455	1	1	2	1	1	4	2	1	2			4
NY15	1	76.4	1	948	0.948	1	225	0.225	1	60	45	2	4	48	158.1	1	4	36	1	1	3	1	2	2	1	2	1	1	1	1	1	1	1	1	6	54.54545455	1	4	2	1	1	4	2	1	2			1	4
NY21	1	76.4	1	948	0.948	1	225	0.225	1	60	60	2	6	44	157.2	2	2	72	3	1	3	1	2	2	1	2	1	1	1	1	1	1	1	1	6	54.54545455	1	1	2	1	1	4	2	1	2			1	2
NY22	1	76.4	1	948	0.948	1	225	0.225	1	60	30	2	4	46	149.5	2	4	24	2	1	3	1	2	2	1	2	1	1	1	1	1	1	1	1	6	54.54545455	1	1	2	1	1	4	2	1	2			4
NY13	1	78.3	1	1048	1.048	1	275	0.275	1	75	55	2	6	42	145.5	2	4	36	1	1	3	1	2	2	1	2	1	1	1	1	1	1	1	1	6	54.54545455	1	4	2	1	1	4	2	1	2			3	5
NY13	1	78.3	1	1048	1.048	1	275	0.275	1	75	55	2	6	42	145.5	2	4	36	1	1	3	1	2	2	1	2	1	1	1	1	1	1	1	1	6	54.54545455	1	4	2	1	1	4	2	1	2			3	5
NY14	1	83.4	1	1148	1.148	1	275	0.275	1	68	59	2	7	46	156	1	4	36	1	1	3	1	2	2	1	2	1	1	1	1	1	1	2	0	5	45.45454545	2	4	2	1	1	4	2	1	1	3	3	3	4
NY14	1	83.4	1	1148	1.148	1	275	0.275	1	68	59	2	7	46	156	1	4	36	1	1	3	1	2	2	1	2	1	1	1	1	1	1	2	0	5	45.45454545	2	4	2	1	1	4	2	1	1	3	3	3	4
NY17	1	82.2	1	1148	1.148	1	285	0.285	1	70	41	2	6	50	153.5	1	4	36	3	1	3	1	2	2	1	2	1	1	1	1	1	1	1	1	6	54.54545455	1	4	2	1	1	4	2	1	2			3	1
NY17	1	82.2	1	1148	1.148	1	285	0.285	1	70	41	2	6	50	153.5	1	4	36	3	1	3	1	2	2	1	2	1	1	1	1	1	1	1	1	6	54.54545455	1	4	2	1	1	4	2	1	2			3	1
PA93	2	92.3	2	5326	5.326	2	703	0.703	1	276	63	2	4	70	165.2	1	4	48	1	1	1	2	2	2	1	2	1	1	2	0	2	0	2	0	3	27.27272727	2	4	2	1	1	4	2	1				4
PA93	2	92.3	2	5326	5.326	2	703	0.703	1	276	63	2	4	70	165.2	1	4	48	1	1	1	2	2	2	1	2	1	1	2	0	2	0	2	0	3	27.27272727	2	4	2	1	1	4	2	1				4
IG88	2	92.3	2	5326	5.326	2	703	0.703	1	276	53	1	6	48	170.3	2	2	36	1	2	3	2	2	1	2	0	1	1	1	1	1	1	2	0	3	27.27272727	2	1	2	1	2	4	2	1	2			4
IG88	2	92.3	2	5326	5.326	2	703	0.703	1	276	53	1	6	48	170.3	2	2	36	1	2	3	2	2	1	2	0	1	1	1	1	1	1	2	0	3	27.27272727	2	1	2	1	2	4	2	1	2			4
MI31	1	92.3	2	5326	5.326	2	703	0.703	1	276	32	2	3	58	155.4	3	3	24	3	1	3	1	2	2	1	2	1	1	1	1	2	0	1	1	5	45.45454545	2	4	2	1	2	4	2	1	2			4
MI32	1	92.3	2	5326	5.326	2	703	0.703	1	276	53	2	2	43	153.6	2	2	48	1	1	3	1	2	2	1	2	1	1	1	1	1	1	2	0	5	45.45454545	2	1	2	1	1	4	2	1	2			4
MI33	1	92.3	2	5326	5.326	2	703	0.703	1	276	72	2	5	37	148.7	2	4	48	1	2	3	1	2	2	1	2	1	1	1	1	1	1	2	0	5	45.45454545	2	1	2	1	1	4	2	1	2			4
IG83	2	92.3	2	5326	5.326	2	703	0.703	1	276	42	2	6	36	155	2	4	60	1	1	3	2	2	2	1	2	1	1	1	1	1	1	2	0	5	45.45454545	2	1	2	1	1	4	2	1				4
IG84	2	92.3	2	5326	5.326	2	703	0.703	1	276	42	1	6	53	172.5	1	2	48	1	1	1	2	2	2	1	2	1	1	1	1	1	1	2	0	5	45.45454545	2	1	2	1	1	4	2	1	1	3	1	2	3
IG85	2	92.3	2	5326	5.326	2	703	0.703	1	276	18	1	0	57	167.6	2	1	7	1	1	1	2	2	2	1	2	1	1	1	1	1	1	2	0	5	45.45454545	2	1	2	1	1	4	2	1	1	2	4	4
IG86	2	92.3	2	5326	5.326	2	703	0.703	1	276	50	2	6	51	158	1	4	36	1	1	1	2	2	2	1	2	1	1	1	1	1	1	2	0	5	45.45454545	2	4	2	1	1	4	2	1	2			4
PA92	2	92.3	2	5326	5.326	2	703	0.703	1	276	49	2	3	44	169.3	1	4	48	2	2	3	2	2	2	1	2	1	1	1	1	2	0	1	1	5	45.45454545	2	4	2	1	1	4	2	1				4
MI31	1	92.3	2	5326	5.326	2	703	0.703	1	276	32	2	3	58	155.4	3	3	24	3	1	3	1	2	2	1	2	1	1	1	1	2	0	1	1	5	45.45454545	2	4	2	1	2	4	2	1	2			4
MI32	1	92.3	2	5326	5.326	2	703	0.703	1	276	53	2	2	43	153.6	2	2	48	1	1	3	1	2	2	1	2	1	1	1	1	1	1	2	0	5	45.45454545	2	1	2	1	1	4	2	1	2			4
MI33	1	92.3	2	5326	5.326	2	703	0.703	1	276	72	2	5	37	148.7	2	4	48	1	2	3	1	2	2	1	2	1	1	1	1	1	1	2	0	5	45.45454545	2	1	2	1	1	4	2	1	2			4
IG83	2	92.3	2	5326	5.326	2	703	0.703	1	276	42	2	6	36	155	2	4	60	1	1	3	2	2	2	1	2	1	1	1	1	1	1	2	0	5	45.45454545	2	1	2	1	1	4	2	1				4
IG84	2	92.3	2	5326	5.326	2	703	0.703	1	276	42	1	6	53	172.5	1	2	48	1	1	1	2	2	2	1	2	1	1	1	1	1	1	2	0	5	45.45454545	2	1	2	1	1	4	2	1	1	3	1	2	3
IG85	2	92.3	2	5326	5.326	2	703	0.703	1	276	18	1	0	57	167.6	2	1	7	1	1	1	2	2	2	1	2	1	1	1	1	1	1	2	0	5	45.45454545	2	1	2	1	1	4	2	1	1	2	4	4
IG86	2	92.3	2	5326	5.326	2	703	0.703	1	276	50	2	6	51	158	1	4	36	1	1	1	2	2	2	1	2	1	1	1	1	1	1	2	0	5	45.45454545	2	4	2	1	1	4	2	1	2			4
PA92	2	92.3	2	5326	5.326	2	703	0.703	1	276	49	2	3	44	169.3	1	4	48	2	2	3	2	2	2	1	2	1	1	1	1	2	0	1	1	5	45.45454545	2	4	2	1	1	4	2	1				4
MI29	1	92.3	2	5326	5.326	2	703	0.703	1	276	50	2	3	51	147.5	2	4	36	1	1	1	1	2	2	1	2	1	1	1	1	1	1	1	1	6	54.54545455	1	4	1	1	1	4	2	1	2			2	5
MI30	1	92.3	2	5326	5.326	2	703	0.703	1	276	47	2	7	58	155.4	2	2	36	1	1	1	1	1	2	1	2	1	1	1	1	1	1	1	1	6	54.54545455	1	4	1	1	1	4	2	1	2			4
IG81	2	92.3	2	5326	5.326	2	703	0.703	1	276	46	1	2	59	165.5	2	2	33	3	1	3	2	2	2	1	2	1	1	1	1	1	1	1	1	6	54.54545455	1	1	2	1	1	4	2	1			1	4	4
IG82	2	92.3	2	5326	5.326	2	703	0.703	1	276	28	2	3	44	151	2	4	36	3	1	3	2	2	2	1	2	1	1	1	1	1	1	1	1	6	54.54545455	1	1	2	1	1	4	2	1				4
MI29	1	92.3	2	5326	5.326	2	703	0.703	1	276	50	2	3	51	147.5	2	4	36	1	1	1	1	2	2	1	2	1	1	1	1	1	1	1	1	6	54.54545455	1	4	1	1	1	4	2	1	2			2	5
MI30	1	92.3	2	5326	5.326	2	703	0.703	1	276	47	2	7	58	155.4	2	2	36	1	1	1	1	1	2	1	2	1	1	1	1	1	1	1	1	6	54.54545455	1	4	1	1	1	4	2	1	2			4
IG81	2	92.3	2	5326	5.326	2	703	0.703	1	276	46	1	2	59	165.5	2	2	33	3	1	3	2	2	2	1	2	1	1	1	1	1	1	1	1	6	54.54545455	1	1	2	1	1	4	2	1			1	4	4
IG82	2	92.3	2	5326	5.326	2	703	0.703	1	276	28	2	3	44	151	2	4	36	3	1	3	2	2	2	1	2	1	1	1	1	1	1	1	1	6	54.54545455	1	1	2	1	1	4	2	1				4
PA95	2	98.3	2	5326	5.326	2	703	0.703	1	276	57	2	3	60	158.6	2	3	60	1	1	1	2	2	2	1	2	1	1	1	1	2	0	1	1	5	45.45454545	2	4	2	1	1	4	2	1	1	2	4	4
PA95	2	98.3	2	5326	5.326	2	703	0.703	1	276	57	2	3	60	158.6	2	3	60	1	1	1	2	2	2	1	2	1	1	1	1	2	0	1	1	5	45.45454545	2	4	2	1	1	4	2	1	1	2	4	4
PA95	2	98.3	2	5326	5.326	2	703	0.703	1	276	57	2	3	60	158.6	2	3	60	1	1	1	2	2	2	1	2	1	1	1	1	2	0	1	1	5	45.45454545	2	4	2	1	1	4	2	1	1	2	4	4
PA95	2	98.3	2	5326	5.326	2	703	0.703	1	276	57	2	3	60	158.6	2	3	60	1	1	1	2	2	2	1	2	1	1	1	1	2	0	1	1	5	45.45454545	2	4	2	1	1	4	2	1	1	2	4	4
PA95	2	98.3	2	5326	5.326	2	703	0.703	1	276	57	2	3	60	158.6	2	3	60	1	1	1	2	2	2	1	2	1	1	1	1	2	0	1	1	5	45.45454545	2	4	2	1	1	4	2	1	1	2	4	4
NY03	1	76.4	1	19480	19.48	2	2253	2.253	1	1607	50	2	6	50	150	2	4	48	1	1	2	1	2	2	1	2	1	1	1	1	1	1	2	0	5	45.45454545	2	1	2	1	1	4	2	1	2			4
NY03	1	76.4	1	19480	19.48	2	2253	2.253	1	1607	50	2	6	50	150	2	4	48	1	1	2	1	2	2	1	2	1	1	1	1	1	1	2	0	5	45.45454545	2	1	2	1	1	4	2	1	2			4
NY01	1	76.4	1	19480	19.48	2	2253	2.253	1	1607	66	1	4	55	166.6	2	3	36	1	1	2	1	2	2	1	2	1	1	1	1	1	1	1	1	6	54.54545455	1	1	2	1	2	4	2	1	2			1	2
NY01	1	76.4	1	19480	19.48	2	2253	2.253	1	1607	66	1	4	55	166.6	2	3	36	1	1	2	1	2	2	1	2	1	1	1	1	1	1	1	1	6	54.54545455	1	1	2	1	2	4	2	1	2			1	2
NY02	1	78.4	1	19580	19.58	2	2353	2.353	1	1617	58	2	6	62	154.3	1	2	36	3	2	2	1	2	2	1	2	1	1	1	1	1	1	1	1	6	54.54545455	1	4	2	1	1	4	2	1	2			4
NY02	1	78.4	1	19580	19.58	2	2353	2.353	1	1617	58	2	6	62	154.3	1	2	36	3	2	2	1	2	2	1	2	1	1	1	1	1	1	1	1	6	54.54545455	1	4	2	1	1	4	2	1	2			4
NY04	1	80.4	1	19780	19.78	2	2453	2.453	1	1630	64	1	7	54	162.5	1	2	48	2	1	2	1	1	2	1	2	1	1	1	1	1	1	2	0	5	45.45454545	2	1	2	1	1	4	1	1	2			4
NY04	1	80.4	1	19780	19.78	2	2453	2.453	1	1630	64	1	7	54	162.5	1	2	48	2	1	2	1	1	2	1	2	1	1	1	1	1	1	2	0	5	45.45454545	2	1	2	1	1	4	1	1	2			4
NY06	1	82.4	1	19790	19.79	2	2460	2.46	1	1670	48	2	4	64	161	2	2	24	3	2	2	1	2	2	1	2	1	1	1	1	1	1	2	0	5	45.45454545	2	4	2	1	1	4	2	1	1	1	1	4
NY06	1	82.4	1	19790	19.79	2	2460	2.46	1	1670	48	2	4	64	161	2	2	24	3	2	2	1	2	2	1	2	1	1	1	1	1	1	2	0	5	45.45454545	2	4	2	1	1	4	2	1	1	1	1	4
NY08	1	82.4	1	19680	19.68	2	2470	2.47	1	1680	56	2	9	58	156	2	3	48	1	2	2	1	2	1	1	2	1	1	1	1	1	1	2	0	5	45.45454545	2	2	1	1	1	4	2	1	1	3	3	2	5
NY08	1	82.4	1	19680	19.68	2	2470	2.47	1	1680	56	2	9	58	156	2	3	48	1	2	2	1	2	1	1	2	1	1	1	1	1	1	2	0	5	45.45454545	2	2	1	1	1	4	2	1	1	3	3	2	5
MB74	2	71.6	1	10326	10.326	2	3677	3.677	1	1263	25	1	2	64	170.3	2	2	21	3	1	3	2	2	2	1	2	1	1	2	0	1	1	2	0	4	36.36363636	2	4	2	1	1	4	2	1	1	1	3	1	2
MB74	2	71.6	1	10326	10.326	2	3677	3.677	1	1263	25	1	2	64	170.3	2	2	21	3	1	3	2	2	2	1	2	1	1	2	0	1	1	2	0	4	36.36363636	2	4	2	1	1	4	2	1	1	1	3	1	2
MB73	2	71.6	1	10326	10.326	2	3677	3.677	1	1263	20	1	0	56	161.4	1	1	12	1	1	1	2	2	2	1	2	1	1	1	1	1	1	2	0	5	45.45454545	2	4	2	1	1	4	2	1	1	2	3	1	5
IG87	2	71.6	1	10326	10.326	2	3677	3.677	1	1263	70	1	6	54	167.5	2	2	36	3	2	3	2	1	1	1	2	1	1	1	1	1	1	2	0	5	45.45454545	2	1	2	1	1	4	2	1	2			4
PA106	2	71.6	1	10326	10.326	2	3677	3.677	1	1263	32	2	2	50	167	2	2	24	1	1	3	2	2	2	1	2	1	1	1	1	1	1	2	0	5	45.45454545	2	4	2	1	1	4	2	1	2			4
PA107	2	71.6	1	10326	10.326	2	3677	3.677	1	1263	22	1	1	55	168.2	3	2	4	3	1	3	2	2	2	1	2	1	1	1	1	1	1	2	0	5	45.45454545	2	4	2	1	2	4	2	1	2			1	4
MB73	2	71.6	1	10326	10.326	2	3677	3.677	1	1263	20	1	0	56	161.4	1	1	12	1	1	1	2	2	2	1	2	1	1	1	1	1	1	2	0	5	45.45454545	2	4	2	1	1	4	2	1	1	2	3	1	5
IG87	2	71.6	1	10326	10.326	2	3677	3.677	1	1263	70	1	6	54	167.5	2	2	36	3	2	3	2	1	1	1	2	1	1	1	1	1	1	2	0	5	45.45454545	2	1	2	1	1	4	2	1	2			4
PA106	2	71.6	1	10326	10.326	2	3677	3.677	1	1263	32	2	2	50	167	2	2	24	1	1	3	2	2	2	1	2	1	1	1	1	1	1	2	0	5	45.45454545	2	4	2	1	1	4	2	1	2			4
PA107	2	71.6	1	10326	10.326	2	3677	3.677	1	1263	22	1	1	55	168.2	3	2	4	3	1	3	2	2	2	1	2	1	1	1	1	1	1	2	0	5	45.45454545	2	4	2	1	2	4	2	1	2			1	4
MB72	2	71.6	1	10326	10.326	2	3677	3.677	1	1263	53	2	3	65	161.1	1	4	36	1	1	1	2	2	2	1	2	1	1	1	1	1	1	1	1	6	54.54545455	1	1	2	1	1	4	2	1	2			4
MB99	2	71.6	1	10326	10.326	2	3677	3.677	1	1263	24	1	1	58	165.6	2	2	36	1	2	3	2	2	2	1	2	1	1	1	1	1	1	1	1	6	54.54545455	1	4	2	1	2	4	2	1	2			4
IG100	2	71.6	1	10326	10.326	2	3677	3.677	1	1263	27	1	3	62	171.8	2	2	18	3	3	1	2	2	2	1	2	1	1	1	1	1	1	1	1	6	54.54545455	1	4	2	1	1	4	2	1	2			3	3
MB72	2	71.6	1	10326	10.326	2	3677	3.677	1	1263	53	2	3	65	161.1	1	4	36	1	1	1	2	2	2	1	2	1	1	1	1	1	1	1	1	6	54.54545455	1	1	2	1	1	4	2	1	2			4
MB99	2	71.6	1	10326	10.326	2	3677	3.677	1	1263	24	1	1	58	165.6	2	2	36	1	2	3	2	2	2	1	2	1	1	1	1	1	1	1	1	6	54.54545455	1	4	2	1	2	4	2	1	2			4
IG100	2	71.6	1	10326	10.326	2	3677	3.677	1	1263	27	1	3	62	171.8	2	2	18	3	3	1	2	2	2	1	2	1	1	1	1	1	1	1	1	6	54.54545455	1	4	2	1	1	4	2	1	2			3	3
PA69	2	76.3	1	16377	16.377	2	4007	4.007	1	2348	53	1	5	54	161.6	1	4	36	1	1	3	2	2	2	1	2	1	1	1	1	1	1	2	0	5	45.45454545	2	1	1	1	1	4	2	1	2			4
PA69	2	76.3	1	16377	16.377	2	4007	4.007	1	2348	53	1	5	54	161.6	1	4	36	1	1	3	2	2	2	1	2	1	1	1	1	1	1	2	0	5	45.45454545	2	1	1	1	1	4	2	1	2			4
NY05	1	76.9	1	15246	15.246	2	4106	4.106	1	961	58	2	4	60	164.5	1	4	48	1	1	3	1	2	2	1	2	1	1	1	1	1	1	2	0	5	45.45454545	2	4	2	1	1	4	1	1	2			4
NY07	1	76.9	1	15246	15.246	2	4106	4.106	1	961	70	2	0	54	149.9	1	2	12	1	2	2	1	2	2	1	2	1	1	1	1	1	1	2	0	5	45.45454545	2	4	2	1	1	4	2	1	2			4
NY05	1	76.9	1	15246	15.246	2	4106	4.106	1	961	58	2	4	60	164.5	1	4	48	1	1	3	1	2	2	1	2	1	1	1	1	1	1	2	0	5	45.45454545	2	4	2	1	1	4	1	1	2			4
NY07	1	76.9	1	15246	15.246	2	4106	4.106	1	961	70	2	0	54	149.9	1	2	12	1	2	2	1	2	2	1	2	1	1	1	1	1	1	2	0	5	45.45454545	2	4	2	1	1	4	2	1	2			4
MI40	1	85.9	2	13126	13.126	2	5436	5.436	2	2216	50	2	3	70	149.4	3	1	36	1	1	1	1	2	2	1	2	1	1	1	1	1	1	2	0	5	45.45454545	2	1	2	1	1	4	2	1	1	2	3	2	5
IS41	1	85.9	2	13126	13.126	2	5436	5.436	2	2216	25	2	2	53	159.6	3	2	3	1	1	3	1	2	2	1	2	1	1	1	1	1	1	2	0	5	45.45454545	2	1	2	1	1	4	2	1	2			4
MI42	1	85.9	2	13126	13.126	2	5436	5.436	2	2216	37	2	4	61	170.5	3	2	7	1	1	3	1	2	2	1	2	1	1	1	1	1	1	2	0	5	45.45454545	2	1	2	1	1	4	2	1	1	1	4	4
IS43	1	85.9	2	13126	13.126	2	5436	5.436	2	2216	41	1	6	54	163.4	4	2	36	1	2	3	1	1	2	1	2	1	1	1	1	1	1	2	0	5	45.45454545	2	1	1	1	1	4	2	1	2			2	3
IS54	1	85.9	2	13126	13.126	2	5436	5.436	2	2216	74	2	4	40	160	1	4	48	2	2	3	1	2	2	1	2	1	1	1	1	1	1	2	0	5	45.45454545	2	1	2	1	1	4	2	1	2			4
MI40	1	85.9	2	13126	13.126	2	5436	5.436	2	2216	50	2	3	70	149.4	3	1	36	1	1	1	1	2	2	1	2	1	1	1	1	1	1	2	0	5	45.45454545	2	1	2	1	1	4	2	1	1	2	3	2	5
IS41	1	85.9	2	13126	13.126	2	5436	5.436	2	2216	25	2	2	53	159.6	3	2	3	1	1	3	1	2	2	1	2	1	1	1	1	1	1	2	0	5	45.45454545	2	1	2	1	1	4	2	1	2			4
MI42	1	85.9	2	13126	13.126	2	5436	5.436	2	2216	37	2	4	61	170.5	3	2	7	1	1	3	1	2	2	1	2	1	1	1	1	1	1	2	0	5	45.45454545	2	1	2	1	1	4	2	1	1	1	4	4
IS43	1	85.9	2	13126	13.126	2	5436	5.436	2	2216	41	1	6	54	163.4	4	2	36	1	2	3	1	1	2	1	2	1	1	1	1	1	1	2	0	5	45.45454545	2	1	1	1	1	4	2	1	2			2	3
IS54	1	85.9	2	13126	13.126	2	5436	5.436	2	2216	74	2	4	40	160	1	4	48	2	2	3	1	2	2	1	2	1	1	1	1	1	1	2	0	5	45.45454545	2	1	2	1	1	4	2	1	2			4
MI39	1	85.9	2	13126	13.126	2	5436	5.436	2	2216	26	2	3	75	168	2	3	15	3	1	1	1	2	2	1	2	1	1	1	1	1	1	1	1	6	54.54545455	1	1	1	1	1	4	2	1	2			2	5
IS53	1	85.9	2	13126	13.126	2	5436	5.436	2	2216	61	2	7	46	152.4	2	2	48	1	1	1	1	2	2	1	2	1	1	1	1	1	1	1	1	6	54.54545455	1	1	2	1	1	4	2	1	2			4
IS55	1	85.9	2	13126	13.126	2	5436	5.436	2	2216	59	2	6	43	152.3	2	4	48	1	1	3	1	2	2	1	2	1	1	1	1	1	1	1	1	6	54.54545455	1	1	2	1	1	4	2	1	2			2	5
MI39	1	85.9	2	13126	13.126	2	5436	5.436	2	2216	26	2	3	75	168	2	3	15	3	1	1	1	2	2	1	2	1	1	1	1	1	1	1	1	6	54.54545455	1	1	1	1	1	4	2	1	2			2	5
IS53	1	85.9	2	13126	13.126	2	5436	5.436	2	2216	61	2	7	46	152.4	2	2	48	1	1	1	1	2	2	1	2	1	1	1	1	1	1	1	1	6	54.54545455	1	1	2	1	1	4	2	1	2			4
IS55	1	85.9	2	13126	13.126	2	5436	5.436	2	2216	59	2	6	43	152.3	2	4	48	1	1	3	1	2	2	1	2	1	1	1	1	1	1	1	1	6	54.54545455	1	1	2	1	1	4	2	1	2			2	5
IS50	1	94.3	2	15547	15.547	2	5522	5.522	2	3807	34	1	2	60	163.3	2	2	24	1	2	2	1	2	2	2	0	1	1	1	1	1	1	2	0	3	27.27272727	2	4	2	1	1	4	2	1	1	2	1	1	5
IS50	1	94.3	2	15547	15.547	2	5522	5.522	2	3807	34	1	2	60	163.3	2	2	24	1	2	2	1	2	2	2	0	1	1	1	1	1	1	2	0	3	27.27272727	2	4	2	1	1	4	2	1	1	2	1	1	5
IS50	1	94.3	2	15547	15.547	2	5522	5.522	2	3807	34	1	2	60	163.3	2	2	24	1	2	2	1	2	2	2	0	1	1	1	1	1	1	2	0	3	27.27272727	2	4	2	1	1	4	2	1	1	2	1	1	5
IS50	1	94.3	2	15547	15.547	2	5522	5.522	2	3807	34	1	2	60	163.3	2	2	24	1	2	2	1	2	2	2	0	1	1	1	1	1	1	2	0	3	27.27272727	2	4	2	1	1	4	2	1	1	2	1	1	5
IS50	1	94.3	2	15547	15.547	2	5522	5.522	2	3807	34	1	2	60	163.3	2	2	24	1	2	2	1	2	2	2	0	1	1	1	1	1	1	2	0	3	27.27272727	2	4	2	1	1	4	2	1	1	2	1	1	5
IS48	1	94.3	2	15547	15.547	2	5522	5.522	2	3807	37	1	3	52	168.7	1	2	12	1	2	3	1	2	1	1	2	1	1	1	1	1	1	2	0	5	45.45454545	2	1	2	1	1	4	2	1	2			2	3
IS48	1	94.3	2	15547	15.547	2	5522	5.522	2	3807	37	1	3	52	168.7	1	2	12	1	2	3	1	2	1	1	2	1	1	1	1	1	1	2	0	5	45.45454545	2	1	2	1	1	4	2	1	2			2	3
IS48	1	94.3	2	15547	15.547	2	5522	5.522	2	3807	37	1	3	52	168.7	1	2	12	1	2	3	1	2	1	1	2	1	1	1	1	1	1	2	0	5	45.45454545	2	1	2	1	1	4	2	1	2			2	3
IS49	1	94.3	2	15547	15.547	2	5522	5.522	2	3807	26	1	2	60	172.1	2	2	12	1	4	2	1	2	2	1	2	1	1	1	1	1	1	1	1	6	54.54545455	1	1	2	1	1	4	2	1	2			1	3
IS49	1	94.3	2	15547	15.547	2	5522	5.522	2	3807	26	1	2	60	172.1	2	2	12	1	4	2	1	2	2	1	2	1	1	1	1	1	1	1	1	6	54.54545455	1	1	2	1	1	4	2	1	2			1	3
IS49	1	94.3	2	15547	15.547	2	5522	5.522	2	3807	26	1	2	60	172.1	2	2	12	1	4	2	1	2	2	1	2	1	1	1	1	1	1	1	1	6	54.54545455	1	1	2	1	1	4	2	1	2			1	3
IS51	1	98.3	2	15647	15.647	2	5522	5.522	2	3807	39	2	3	80	153.1	2	4	48	2	2	3	1	2	2	1	2	1	1	1	1	1	1	1	1	6	54.54545455	1	1	2	1	1	4	2	1	2			4
IS51	1	98.3	2	15647	15.647	2	5522	5.522	2	3807	39	2	3	80	153.1	2	4	48	2	2	3	1	2	2	1	2	1	1	1	1	1	1	1	1	6	54.54545455	1	1	2	1	1	4	2	1	2			4
IS51	1	98.3	2	15647	15.647	2	5522	5.522	2	3807	39	2	3	80	153.1	2	4	48	2	2	3	1	2	2	1	2	1	1	1	1	1	1	1	1	6	54.54545455	1	1	2	1	1	4	2	1	2			4
IS51	1	98.3	2	15647	15.647	2	5522	5.522	2	3807	39	2	3	80	153.1	2	4	48	2	2	3	1	2	2	1	2	1	1	1	1	1	1	1	1	6	54.54545455	1	1	2	1	1	4	2	1	2			4
IS51	1	98.3	2	15647	15.647	2	5522	5.522	2	3807	39	2	3	80	153.1	2	4	48	2	2	3	1	2	2	1	2	1	1	1	1	1	1	1	1	6	54.54545455	1	1	2	1	1	4	2	1	2			4
IS52	1	99.3	2	15847	15.847	2	5522	5.522	2	3807	73	2	3	40	158.5	2	4	48	1	3	1	1	2	2	1	2	1	1	1	1	1	1	1	1	6	54.54545455	1	1	2	1	1	4	2	1	2			4
IS52	1	99.3	2	15847	15.847	2	5522	5.522	2	3807	73	2	3	40	158.5	2	4	48	1	3	1	1	2	2	1	2	1	1	1	1	1	1	1	1	6	54.54545455	1	1	2	1	1	4	2	1	2			4
IS52	1	99.3	2	15847	15.847	2	5522	5.522	2	3807	73	2	3	40	158.5	2	4	48	1	3	1	1	2	2	1	2	1	1	1	1	1	1	1	1	6	54.54545455	1	1	2	1	1	4	2	1	2			4
IS52	1	99.3	2	15847	15.847	2	5522	5.522	2	3807	73	2	3	40	158.5	2	4	48	1	3	1	1	2	2	1	2	1	1	1	1	1	1	1	1	6	54.54545455	1	1	2	1	1	4	2	1	2			4
MI44	1	88.9	2	13426	13.426	2	5836	5.836	2	2416	71	1	7	53	166.3	2	2	36	1	1	3	1	2	2	1	2	2	0	1	1	1	1	1	1	5	45.45454545	2	1	2	1	1	4	2	1	2			4
MI44	1	88.9	2	13426	13.426	2	5836	5.836	2	2416	71	1	7	53	166.3	2	2	36	1	1	3	1	2	2	1	2	2	0	1	1	1	1	1	1	5	45.45454545	2	1	2	1	1	4	2	1	2			4
IG89	2	68.3	1	9637	9.637	2	6300	6.3	2	3006	21	1	0	74	176.5	3	2	6	1	1	1	2	2	2	2	0	1	1	1	1	1	1	2	0	3	27.27272727	2	1	2	1	1	4	2	1	1	2	4	4
IG89	2	68.3	1	9637	9.637	2	6300	6.3	2	3006	21	1	0	74	176.5	3	2	6	1	1	1	2	2	2	2	0	1	1	1	1	1	1	2	0	3	27.27272727	2	1	2	1	1	4	2	1	1	2	4	4
MB1O2	2	68.3	1	9637	9.637	2	6300	6.3	2	3006	32	1	1	55	158.5	3	2	12	1	1	1	2	2	2	1	2	1	1	1	1	2	0	2	0	4	36.36363636	2	4	2	1	1	4	2	1	2			4
MB1O2	2	68.3	1	9637	9.637	2	6300	6.3	2	3006	32	1	1	55	158.5	3	2	12	1	1	1	2	2	2	1	2	1	1	1	1	2	0	2	0	4	36.36363636	2	4	2	1	1	4	2	1	2			4
PA91	2	68.3	1	9637	9.637	2	6300	6.3	2	3006	28	1	2	58	166	2	2	5	1	1	1	2	2	2	2	0	1	1	1	1	1	1	1	1	4	36.36363636	2	1	1	1	1	4	2	1				4
PA91	2	68.3	1	9637	9.637	2	6300	6.3	2	3006	28	1	2	58	166	2	2	5	1	1	1	2	2	2	2	0	1	1	1	1	1	1	1	1	4	36.36363636	2	1	1	1	1	4	2	1				4
PA90	2	68.3	1	9637	9.637	2	6300	6.3	2	3006	27	1	1	56	162	1	2	48	2	2	3	2	2	2	1	2	1	1	1	1	1	1	2	0	5	45.45454545	2	1	2	1	1	4	2	1				4
PA94	2	68.3	1	9637	9.637	2	6300	6.3	2	3006	37	2	5	80	158.7	1	2	36	1	1	1	2	2	2	1	2	1	1	1	1	2	0	1	1	5	45.45454545	2	4	2	1	1	4	2	1				4
IG105	2	68.3	1	9637	9.637	2	6300	6.3	2	3006	36	2	4	65	173	2	4	36	3	2	3	2	2	2	1	2	1	1	1	1	1	1	2	0	5	45.45454545	2	4	2	1	1	4	2	1	2			4
PA90	2	68.3	1	9637	9.637	2	6300	6.3	2	3006	27	1	1	56	162	1	2	48	2	2	3	2	2	2	1	2	1	1	1	1	1	1	2	0	5	45.45454545	2	1	2	1	1	4	2	1				4
PA94	2	68.3	1	9637	9.637	2	6300	6.3	2	3006	37	2	5	80	158.7	1	2	36	1	1	1	2	2	2	1	2	1	1	1	1	2	0	1	1	5	45.45454545	2	4	2	1	1	4	2	1				4
IG105	2	68.3	1	9637	9.637	2	6300	6.3	2	3006	36	2	4	65	173	2	4	36	3	2	3	2	2	2	1	2	1	1	1	1	1	1	2	0	5	45.45454545	2	4	2	1	1	4	2	1	2			4
IG104	2	68.3	1	9637	9.637	2	6300	6.3	2	3006	67	2	4	72	164	2	4	36	1	1	1	2	2	2	1	2	1	1	1	1	1	1	1	1	6	54.54545455	1	4	2	1	1	4	2	1	2			4
IG104	2	68.3	1	9637	9.637	2	6300	6.3	2	3006	67	2	4	72	164	2	4	36	1	1	1	2	2	2	1	2	1	1	1	1	1	1	1	1	6	54.54545455	1	4	2	1	1	4	2	1	2			4
MB64	2	82.7	1	20312	20.312	2	6321	6.321	2	3201	38	2	3	43	151.3	1	2	36	1	1	1	2	2	2	1	2	1	1	1	1	1	1	2	0	5	45.45454545	2	4	2	1	1	4	2	1	1	5		4
PA66	2	82.7	1	20312	20.312	2	6321	6.321	2	3201	33	1	4	50	164	2	2	36	2	2	3	2	2	2	1	2	1	1	1	1	1	1	2	0	5	45.45454545	2	4	2	1	1	4	2	1	2			4
PA67	2	82.7	1	20312	20.312	2	6321	6.321	2	3201	60	2	9	53	151	2	3	36	1	1	1	2	2	2	1	2	1	1	1	1	1	1	2	0	5	45.45454545	2	1	1	1	1	4	2	1	2			4
MB64	2	82.7	1	20312	20.312	2	6321	6.321	2	3201	38	2	3	43	151.3	1	2	36	1	1	1	2	2	2	1	2	1	1	1	1	1	1	2	0	5	45.45454545	2	4	2	1	1	4	2	1	1	5		4
PA66	2	82.7	1	20312	20.312	2	6321	6.321	2	3201	33	1	4	50	164	2	2	36	2	2	3	2	2	2	1	2	1	1	1	1	1	1	2	0	5	45.45454545	2	4	2	1	1	4	2	1	2			4
PA67	2	82.7	1	20312	20.312	2	6321	6.321	2	3201	60	2	9	53	151	2	3	36	1	1	1	2	2	2	1	2	1	1	1	1	1	1	2	0	5	45.45454545	2	1	1	1	1	4	2	1	2			4
PA58	2	82.7	1	20312	20.312	2	6321	6.321	2	3201	58	1	6	80	170	2	3	36	1	3	3	2	2	2	1	2	1	1	1	1	1	1	1	1	6	54.54545455	1	4	2	1	1	4	2	1	1	5	3	4
PA58	2	82.7	1	20312	20.312	2	6321	6.321	2	3201	58	1	6	80	170	2	3	36	1	3	3	2	2	2	1	2	1	1	1	1	1	1	1	1	6	54.54545455	1	4	2	1	1	4	2	1	1	5	3	4
PA70	2	85.7	2	20312	20.312	2	6321	6.321	2	3201	60	2	5	54	147.8	1	4	36	1	1	1	2	2	2	2	0	1	1	1	1	1	1	1	1	4	36.36363636	2	1	2	1	1	4	2	1	2			4
PA70	2	85.7	2	20312	20.312	2	6321	6.321	2	3201	60	2	5	54	147.8	1	4	36	1	1	1	2	2	2	2	0	1	1	1	1	1	1	1	1	4	36.36363636	2	1	2	1	1	4	2	1	2			4
PA65	2	85.7	2	20312	20.312	2	6321	6.321	2	3201	52	1	4	57	157.4	2	2	36	3	2	3	2	1	1	1	2	1	1	1	1	1	1	2	0	5	45.45454545	2	4	2	1	1	4	2	1	2			1	5
PA68	2	85.7	2	20312	20.312	2	6321	6.321	2	3201	60	2	8	45	158.5	1	4	36	1	1	3	2	2	2	1	2	1	1	1	1	1	1	2	0	5	45.45454545	2	1	1	1	1	4	2	1	2			4
MB71	2	85.7	2	20312	20.312	2	6321	6.321	2	3201	48	2	2	69	171.3	1	3	36	1	1	1	2	2	2	1	2	1	1	1	1	1	1	2	0	5	45.45454545	2	1	2	1	1	4	2	1	2			4
PA65	2	85.7	2	20312	20.312	2	6321	6.321	2	3201	52	1	4	57	157.4	2	2	36	3	2	3	2	1	1	1	2	1	1	1	1	1	1	2	0	5	45.45454545	2	4	2	1	1	4	2	1	2			1	5
PA68	2	85.7	2	20312	20.312	2	6321	6.321	2	3201	60	2	8	45	158.5	1	4	36	1	1	3	2	2	2	1	2	1	1	1	1	1	1	2	0	5	45.45454545	2	1	1	1	1	4	2	1	2			4
MB71	2	85.7	2	20312	20.312	2	6321	6.321	2	3201	48	2	2	69	171.3	1	3	36	1	1	1	2	2	2	1	2	1	1	1	1	1	1	2	0	5	45.45454545	2	1	2	1	1	4	2	1	2			4
MB75	2	68.7	1	17863	17.863	2	6367	6.367	2	2633	19	1	0	58	160.5	1	1	12	1	1	3	2	2	2	1	2	1	1	1	1	1	1	1	1	6	54.54545455	1	4	2	1	1	4	2	1	2			2	4
MB76	2	68.7	1	17863	17.863	2	6367	6.367	2	2633	67	1	12	65	178.6	2	2	48	1	1	3	2	2	2	1	2	1	1	1	1	1	1	1	1	6	54.54545455	1	1	2	1	1	4	2	1	2			4
MB75	2	68.7	1	17863	17.863	2	6367	6.367	2	2633	19	1	0	58	160.5	1	1	12	1	1	3	2	2	2	1	2	1	1	1	1	1	1	1	1	6	54.54545455	1	4	2	1	1	4	2	1	2			2	4
MB76	2	68.7	1	17863	17.863	2	6367	6.367	2	2633	67	1	12	65	178.6	2	2	48	1	1	3	2	2	2	1	2	1	1	1	1	1	1	1	1	6	54.54545455	1	1	2	1	1	4	2	1	2			4
MB57	2	85.7	2	20512	20.512	2	6421	6.421	2	3301	48	2	8	36	152.5	2	3	36	1	2	3	2	2	2	1	2	1	1	1	1	1	1	1	1	6	54.54545455	1	4	2	1	1	4	2	1	2			4
MB57	2	85.7	2	20512	20.512	2	6421	6.421	2	3301	48	2	8	36	152.5	2	3	36	1	2	3	2	2	2	1	2	1	1	1	1	1	1	1	1	6	54.54545455	1	4	2	1	1	4	2	1	2			4
NY18	1	85.6	2	16033	16.033	2	7130	7.13	2	2281	74	2	6	45	147.5	1	4	36	1	1	3	1	2	2	1	2	1	1	1	1	1	1	2	0	5	45.45454545	2	4	2	1	1	4	2	1	2			1	3
NY19	1	85.6	2	16033	16.033	2	7130	7.13	2	2281	62	2	7	58	150	1	3	48	1	1	3	1	1	2	1	2	1	1	1	1	1	1	2	0	5	45.45454545	2	1	2	1	1	4	2	1	2			4
MI26	1	85.6	2	16033	16.033	2	7130	7.13	2	2281	23	1	0	23	169.3	3	1	7	3	1	3	1	2	2	1	2	1	1	1	1	1	1	2	0	5	45.45454545	2	1	1	1	1	4	2	1	2			4
MI27	1	85.6	2	16033	16.033	2	7130	7.13	2	2281	18	1	0	46	161.8	3	1	4	3	1	1	1	2	2	1	2	2	0	1	1	1	1	1	1	5	45.45454545	2	1	2	1	1	4	2	1	2			4
NY18	1	85.6	2	16033	16.033	2	7130	7.13	2	2281	74	2	6	45	147.5	1	4	36	1	1	3	1	2	2	1	2	1	1	1	1	1	1	2	0	5	45.45454545	2	4	2	1	1	4	2	1	2			1	3
NY19	1	85.6	2	16033	16.033	2	7130	7.13	2	2281	62	2	7	58	150	1	3	48	1	1	3	1	1	2	1	2	1	1	1	1	1	1	2	0	5	45.45454545	2	1	2	1	1	4	2	1	2			4
MI26	1	85.6	2	16033	16.033	2	7130	7.13	2	2281	23	1	0	23	169.3	3	1	7	3	1	3	1	2	2	1	2	1	1	1	1	1	1	2	0	5	45.45454545	2	1	1	1	1	4	2	1	2			4
MI27	1	85.6	2	16033	16.033	2	7130	7.13	2	2281	18	1	0	46	161.8	3	1	4	3	1	1	1	2	2	1	2	2	0	1	1	1	1	1	1	5	45.45454545	2	1	2	1	1	4	2	1	2			4
MI28	1	85.6	2	16033	16.033	2	7130	7.13	2	2281	23	2	2	57	158.7	2	3	24	3	1	1	1	2	2	1	2	1	1	1	1	1	1	1	1	6	54.54545455	1	4	1	1	1	4	2	1	2			1	3
MI28	1	85.6	2	16033	16.033	2	7130	7.13	2	2281	23	2	2	57	158.7	2	3	24	3	1	1	1	2	2	1	2	1	1	1	1	1	1	1	1	6	54.54545455	1	4	1	1	1	4	2	1	2			1	3
NY45	1	63.7	1	18636	18.636	2	7632	7.632	2	2631	80	1	6	46	163	1	4	36	2	1	1	1	1	1	1	2	1	1	1	1	1	1	1	1	6	54.54545455	1	1	2	1	1	4	2	2	1	3	4	4
NY45	1	63.7	1	18636	18.636	2	7632	7.632	2	2631	80	1	6	46	163	1	4	36	2	1	1	1	1	1	1	2	1	1	1	1	1	1	1	1	6	54.54545455	1	1	2	1	1	4	2	2	1	3	4	4
NY10	1	81.6	1	15176	15.176	2	7679	7.679	2	2431	23	1	0	55	172	2	1	14	1	1	2	1	2	2	1	2	1	1	2	0	1	1	1	1	5	45.45454545	2	4	1	1	1	4	2	1	1	2	1	1	5
NY10	1	81.6	1	15176	15.176	2	7679	7.679	2	2431	23	1	0	55	172	2	1	14	1	1	2	1	2	2	1	2	1	1	2	0	1	1	1	1	5	45.45454545	2	4	1	1	1	4	2	1	1	2	1	1	5
NY09	1	81.6	1	15176	15.176	2	7679	7.679	2	2431	20	1	0	62	165.1	2	1	12	3	2	3	1	2	2	1	2	1	1	1	1	1	1	1	1	6	54.54545455	1	4	1	1	1	4	1	1	1	2	1	2	3
NY23	1	81.6	1	15176	15.176	2	7679	7.679	2	2431	18	1	0	48	163.5	2	2	96	3	1	3	1	2	2	1	2	1	1	1	1	1	1	1	1	6	54.54545455	1	4	2	1	1	4	2	1	2			4
NY09	1	81.6	1	15176	15.176	2	7679	7.679	2	2431	20	1	0	62	165.1	2	1	12	3	2	3	1	2	2	1	2	1	1	1	1	1	1	1	1	6	54.54545455	1	4	1	1	1	4	1	1	1	2	1	2	3
NY23	1	81.6	1	15176	15.176	2	7679	7.679	2	2431	18	1	0	48	163.5	2	2	96	3	1	3	1	2	2	1	2	1	1	1	1	1	1	1	1	6	54.54545455	1	4	2	1	1	4	2	1	2			4
NY24	1	83.6		15176	15.176	2	7679	7.679	2	2431	62	2	4	60	155	2	4	72	1	1	3	1	2	2	1	2	1	1	1	1	1	1	1	1	6	54.54545455	1	1	2	1	1	4	2	1	2			4
NY24	1	83.6		15176	15.176	2	7679	7.679	2	2431	62	2	4	60	155	2	4	72	1	1	3	1	2	2	1	2	1	1	1	1	1	1	1	1	6	54.54545455	1	1	2	1	1	4	2	1	2			4
MI25	1	85.6	2	15276	15.276	2	7679	7.679	2	2431	22	1	0	60	162	3	1	4	3	1	3	1	2	2	1	2	1	1	1	1	1	1	1	1	6	54.54545455	1	1	2	1	1	4	2	1	2			4
MI25	1	85.6	2	15276	15.276	2	7679	7.679	2	2431	22	1	0	60	162	3	1	4	3	1	3	1	2	2	1	2	1	1	1	1	1	1	1	1	6	54.54545455	1	1	2	1	1	4	2	1	2			4
MI36	1	80.4	1	11367	11.367	2	7683	7.683	2	4981	24	1	1	56	167.3	3	1	7	1	3	3	1	2	2	1	2	1	1	1	1	1	1	2	0	5	45.45454545	2	4	1	1	1	4	2	1	2			4
IS56	1	80.4	1	11367	11.367	2	7683	7.683	2	4981	20	1	0	55	161.1	2	1	9	1	1	1	1	2	2	1	2	1	1	1	1	1	1	2	0	5	45.45454545	2	1	2	1	1	4	2	1	2			4
PA96	2	80.4	1	11367	11.367	2	7683	7.683	2	4981	63	2	10	43	150	1	3	18	2	1	1	2	2	2	1	2	1	1	1	1	1	1	2	0	5	45.45454545	2	4	2	1	1	4	2	1	2			4
MI36	1	80.4	1	11367	11.367	2	7683	7.683	2	4981	24	1	1	56	167.3	3	1	7	1	3	3	1	2	2	1	2	1	1	1	1	1	1	2	0	5	45.45454545	2	4	1	1	1	4	2	1	2			4
IS56	1	80.4	1	11367	11.367	2	7683	7.683	2	4981	20	1	0	55	161.1	2	1	9	1	1	1	1	2	2	1	2	1	1	1	1	1	1	2	0	5	45.45454545	2	1	2	1	1	4	2	1	2			4
PA96	2	80.4	1	11367	11.367	2	7683	7.683	2	4981	63	2	10	43	150	1	3	18	2	1	1	2	2	2	1	2	1	1	1	1	1	1	2	0	5	45.45454545	2	4	2	1	1	4	2	1	2			4
MI37	1	80.4	1	11367	11.367	2	7683	7.683	2	4981	25	1	0	56	165.1	1	2	48	1	1	1	1	1	2	1	2	1	1	1	1	1	1	1	1	6	54.54545455	1	4	1	1	1	4	1	2	2			4
MB97	2	80.4	1	11367	11.367	2	7683	7.683	2	4981	50	2	4	37	155.6	2	4	36	1	2	3	2	2	2	1	2	1	1	1	1	1	1	1	1	6	54.54545455	1	4	2	1	1	4	2	1	2			4
MB103	2	80.4	1	11367	11.367	2	7683	7.683	2	4981	64	2	3	40	152	2	4	48	3	1	1	2	2	2	1	2	1	1	1	1	1	1	1	1	6	54.54545455	1	4	2	1	1	4	2	1	2			4
MI37	1	80.4	1	11367	11.367	2	7683	7.683	2	4981	25	1	0	56	165.1	1	2	48	1	1	1	1	1	2	1	2	1	1	1	1	1	1	1	1	6	54.54545455	1	4	1	1	1	4	1	2	2			4
MB97	2	80.4	1	11367	11.367	2	7683	7.683	2	4981	50	2	4	37	155.6	2	4	36	1	2	3	2	2	2	1	2	1	1	1	1	1	1	1	1	6	54.54545455	1	4	2	1	1	4	2	1	2			4
MB103	2	80.4	1	11367	11.367	2	7683	7.683	2	4981	64	2	3	40	152	2	4	48	3	1	1	2	2	2	1	2	1	1	1	1	1	1	1	1	6	54.54545455	1	4	2	1	1	4	2	1	2			4
MB98	2	85.4	2	11467	11.467	2	7783	7.783	2	4981	59	1	3	49	163.5	3	2	72	1	2	1	2	1	1	1	2	1	1	1	1	1	1	1	1	6	54.54545455	1	4	2	1	1	4	2	1	2			4
MB98	2	85.4	2	11467	11.467	2	7783	7.783	2	4981	59	1	3	49	163.5	3	2	72	1	2	1	2	1	1	1	2	1	1	1	1	1	1	1	1	6	54.54545455	1	4	2	1	1	4	2	1	2			4
MB101	2	88.4	2	11467	11.467	2	7783	7.783	2	4981	28	1	1	56	167.8	2	2	48	3	1	1	2	2	2	1	2	1	1	1	1	1	1	1	1	6	54.54545455	1	1	2	1	1	4	2	1	2			4
MB101	2	88.4	2	11467	11.467	2	7783	7.783	2	4981	28	1	1	56	167.8	2	2	48	3	1	1	2	2	2	1	2	1	1	1	1	1	1	1	1	6	54.54545455	1	1	2	1	1	4	2	1	2			4
NY11	1	86.6	2	15276	15.276	2	7879	7.879	2	2491	60	1	4	46	160	2	2	48	1	1	3	1	2	2	1	2	1	1	1	1	1	1	2	0	5	45.45454545	2	1	1	1	1	4	2	1	2			1	5
NY11	1	86.6	2	15276	15.276	2	7879	7.879	2	2491	60	1	4	46	160	2	2	48	1	1	3	1	2	2	1	2	1	1	1	1	1	1	2	0	5	45.45454545	2	1	1	1	1	4	2	1	2			1	5
MI38	1	89.4	2	11867	11.867	2	7883	7.883	2	4981	65	1	12	55	161.1	1	2	4	1	2	3	1	2	2	1	2	1	1	1	1	1	1	2	0	5	45.45454545	2	1	1	1	1	4	2	1	2			3	4
MI38	1	89.4	2	11867	11.867	2	7883	7.883	2	4981	65	1	12	55	161.1	1	2	4	1	2	3	1	2	2	1	2	1	1	1	1	1	1	2	0	5	45.45454545	2	1	1	1	1	4	2	1	2			3	4
IS46	1	74.6	1	18734	18.734	2	7929	7.929	2	6411	45	2	3	44	152.3	3	4	48	2	1	1	1	2	2	1	2	1	1	1	1	1	1	2	0	5	45.45454545	2	1	2	1	2	4	2	1	2			2	5
IS46	1	74.6	1	18734	18.734	2	7929	7.929	2	6411	45	2	3	44	152.3	3	4	48	2	1	1	1	2	2	1	2	1	1	1	1	1	1	2	0	5	45.45454545	2	1	2	1	2	4	2	1	2			2	5
IS47	1	74.6	1	18734	18.734	2	7929	7.929	2	6411	40	1	1	56	170.6	2	2	24	1	1	1	1	2	1	1	2	1	1	1	1	1	1	1	1	6	54.54545455	1	1	1	1	1	4	2	1	2			4
IS47	1	74.6	1	18734	18.734	2	7929	7.929	2	6411	40	1	1	56	170.6	2	2	24	1	1	1	1	2	1	1	2	1	1	1	1	1	1	1	1	6	54.54545455	1	1	1	1	1	4	2	1	2			4
PA108	2	73.7	1	17632	17.632	2	8034	8.034	2	2726	22	1	0	55	170	2	1	24	1	1	3	2	2	2	1	2	1	1	1	1	1	1	2	0	5	45.45454545	2	4	2	1	2	4	2	1	2			4
PA109	2	73.7	1	17632	17.632	2	8034	8.034	2	2726	34	1	2	47	167.2	1	2	24	1	1	3	2	2	2	1	2	1	1	1	1	1	1	2	0	5	45.45454545	2	4	2	1	1	4	2	1	2			4
PA108	2	73.7	1	17632	17.632	2	8034	8.034	2	2726	22	1	0	55	170	2	1	24	1	1	3	2	2	2	1	2	1	1	1	1	1	1	2	0	5	45.45454545	2	4	2	1	2	4	2	1	2			4
PA109	2	73.7	1	17632	17.632	2	8034	8.034	2	2726	34	1	2	47	167.2	1	2	24	1	1	3	2	2	2	1	2	1	1	1	1	1	1	2	0	5	45.45454545	2	4	2	1	1	4	2	1	2			4
PA59	2	73.7	1	17632	17.632	2	8034	8.034	2	2726	63	2	7	75	160.4	2	3	36	1	2	3	2	2	2	1	2	1	1	1	1	1	1	1	1	6	54.54545455	1	4	2	1	1	4	2	1	2			4
PA60	2	73.7	1	17632	17.632	2	8034	8.034	2	2726	50	2	1	53	148.7	1	4	36	1	1	1	2	2	2	1	2	1	1	1	1	1	1	1	1	6	54.54545455	1	4	2	1	1	4	2	1	2			4
IG61	2	73.7	1	17632	17.632	2	8034	8.034	2	2726	44	2	2	55	165.4	2	2	36	3	1	1	2	2	2	1	2	1	1	1	1	1	1	1	1	6	54.54545455	1	4	2	1	1	4	2	1	2			1	3
PA59	2	73.7	1	17632	17.632	2	8034	8.034	2	2726	63	2	7	75	160.4	2	3	36	1	2	3	2	2	2	1	2	1	1	1	1	1	1	1	1	6	54.54545455	1	4	2	1	1	4	2	1	2			4
PA60	2	73.7	1	17632	17.632	2	8034	8.034	2	2726	50	2	1	53	148.7	1	4	36	1	1	1	2	2	2	1	2	1	1	1	1	1	1	1	1	6	54.54545455	1	4	2	1	1	4	2	1	2			4
IG61	2	73.7	1	17632	17.632	2	8034	8.034	2	2726	44	2	2	55	165.4	2	2	36	3	1	1	2	2	2	1	2	1	1	1	1	1	1	1	1	6	54.54545455	1	4	2	1	1	4	2	1	2			1	3
PA62	2	78.7	1	17632	17.632	2	8034	8.034	2	2726	43	1	4	53	164.9	2	4	48	3	1	3	2	2	2	1	2	1	1	1	1	1	1	1	1	6	54.54545455	1	4	2	1	1	4	2	1	2			4	4
PA62	2	78.7	1	17632	17.632	2	8034	8.034	2	2726	43	1	4	53	164.9	2	4	48	3	1	3	2	2	2	1	2	1	1	1	1	1	1	1	1	6	54.54545455	1	4	2	1	1	4	2	1	2			4	4
PA63	2	85.7	2	17632	17.632	2	8134	8.134	2	2726	26	1	1	62	167.6	2	2	18	2	1	1	2	2	2	1	2	1	1	1	1	1	1	2	0	5	45.45454545	2	4	2	1	1	4	1	1	2			4
PA63	2	85.7	2	17632	17.632	2	8134	8.134	2	2726	26	1	1	62	167.6	2	2	18	2	1	1	2	2	2	1	2	1	1	1	1	1	1	2	0	5	45.45454545	2	4	2	1	1	4	1	1	2			4
MB79	2	93.4	2	21636	21.636	2	9326	9.326	2	2310	23	1	0	70	171.7	3	1	8	1	2	3	2	2	2	1	2	2	0	2	0	1	1	1	1	4	36.36363636	2	1	2	1	2	4	2	1	1	4	4	2	4
MB79	2	93.4	2	21636	21.636	2	9326	9.326	2	2310	23	1	0	70	171.7	3	1	8	1	2	3	2	2	2	1	2	2	0	2	0	1	1	1	1	4	36.36363636	2	1	2	1	2	4	2	1	1	4	4	2	4
MI34	1	93.4	2	21636	21.636	2	9326	9.326	2	2310	54	2	4	58	160	1	4	48	1	2	3	1	2	2	1	2	1	1	1	1	1	1	2	0	5	45.45454545	2	4	2	1	1	4	2	1	2			1	5
MB77	2	93.4	2	21636	21.636	2	9326	9.326	2	2310	25	1	1	60	171.5	3	2	10	1	1	3	2	2	2	1	2	1	1	1	1	1	1	2	0	5	45.45454545	2	1	2	1	1	4	2	1	2			4
MB78	2	93.4	2	21636	21.636	2	9326	9.326	2	2310	49	2	4	51	162.6	2	4	48	1	1	3	2	2	2	1	2	2	0	1	1	1	1	1	1	5	45.45454545	2	1	2	1	1	4	2	1	2			4
MI34	1	93.4	2	21636	21.636	2	9326	9.326	2	2310	54	2	4	58	160	1	4	48	1	2	3	1	2	2	1	2	1	1	1	1	1	1	2	0	5	45.45454545	2	4	2	1	1	4	2	1	2			1	5
MB77	2	93.4	2	21636	21.636	2	9326	9.326	2	2310	25	1	1	60	171.5	3	2	10	1	1	3	2	2	2	1	2	1	1	1	1	1	1	2	0	5	45.45454545	2	1	2	1	1	4	2	1	2			4
MB78	2	93.4	2	21636	21.636	2	9326	9.326	2	2310	49	2	4	51	162.6	2	4	48	1	1	3	2	2	2	1	2	2	0	1	1	1	1	1	1	5	45.45454545	2	1	2	1	1	4	2	1	2			4
MB80	2	93.4	2	21636	21.636	2	9326	9.326	2	2310	48	2	6	58	157.5	2	4	10	2	1	3	2	2	2	1	2	1	1	1	1	1	1	1	1	6	54.54545455	1	1	2	1	1	4	2	1	1	3	1	4	5
MB80	2	93.4	2	21636	21.636	2	9326	9.326	2	2310	48	2	6	58	157.5	2	4	10	2	1	3	2	2	2	1	2	1	1	1	1	1	1	1	1	6	54.54545455	1	1	2	1	1	4	2	1	1	3	1	4	5
MI35	1	99.4	2	21736	21.736	2	9426	9.426	2	2410	36	2	6	64	156.5	1	2	36	3	2	3	1	2	2	1	2	1	1	1	1	1	1	2	0	5	45.45454545	2	1	2	1	1	4	2	1	2			4
MI35	1	99.4	2	21736	21.736	2	9426	9.426	2	2410	36	2	6	64	156.5	1	2	36	3	2	3	1	2	2	1	2	1	1	1	1	1	1	2	0	5	45.45454545	2	1	2	1	1	4	2	1	2			4
MI35	1	99.4	2	21736	21.736	2	9426	9.426	2	2410	36	2	6	64	156.5	1	2	36	3	2	3	1	2	2	1	2	1	1	1	1	1	1	2	0	5	45.45454545	2	1	2	1	1	4	2	1	2			4
MI35	1	99.4	2	21736	21.736	2	9426	9.426	2	2410	36	2	6	64	156.5	1	2	36	3	2	3	1	2	2	1	2	1	1	1	1	1	1	2	0	5	45.45454545	2	1	2	1	1	4	2	1	2			4
[truncated: 52 more columns]
